# Supplementary material for: A Transcriptome Analysis Suggests Apoptosis-Related Signaling Pathways in Hemocytes of Spodoptera litura After Parasitization by Microplitis bicoloratus
Source: PLoS One. 2014 Oct 28;9(10):e110967. doi: 10.1371/journal.pone.0110967 (PMC4211697; doi:10.1371/journal.pone.0110967)
Supplement: Table S4 — Primers of completed ORF and short qRT-PCR. (XLSX) [file pone.0110967.s005.xlsx]

## Sheet: 工作表1
Table S4 Primers of ORF and qRT-PCR
Gene	Forward primer (5'-3')	Reverse primer (5'-3')	Product (bp)
Spli-inx1	GGATCCATGTTTAAGTTATTAGGAGG	AAGCTTTTGCACGCACGAG	1086
Spli-inx2	ATGTTTGACGTTTTCGGC	CTACACACTGTCCTTCCCTT	1080
Spli-inx3	ATGGCGGTATTTGGTTTGGT	TTACGTTTCGGTTTCCTTAG	1161
Spli-Inx4	GAATTCATGATCGATCTGTTTATG	AAGCTTGTAGACCATAACAGTCTT	1116
Spli-p53	ATGGAGCAACACGATATGCC	CTGTGACGACGGTGCTGT	1146
Spli-p110	ATGGTTCCTGCGCCGAGCTGTCC	TCAGTTGTTCTTGTCGATGTTGTGAATCA	1170
Spli-CyPD	ACCCGTCTTACTTATTCTTTGCTA	GTATCTCGTCGTATTACATACGATTTA	577
Spli-Relish (p50)	ATGTCTACGAGCGCCAGTGACC	TCAATCAATGTACCTTCTGATAACATTG	2847
Spli-Cactus (iκB)	ATGAGTGGAAATAAGAGCAAC	TCAGTACCCCTTCACCGT	1041
Spli-Dorsal (p65)	ATGCAGTTCGAATACGATCCC	TTAAATCAACTTGTGTTCTCTAGCG	750
Q-Inx1	GCGGTATGAGCGGACAC	CGTGATGCGAGGGAATA	208
Q-Inx2	CGTTCCGTTTCTTTATCTG	ACACGCTCCTCTGGCTC	145
Q-Inx3	ATCGCATCACATCAGCC	AGGTCCTCCAGCAATAGG	135
Q-Inx4	AAGACGCCATCAACAGC	GCCGAGCAGCACAAA	173
Q-p53	GAAATGGCAAAGAATGTCCT	GAGAACTGGTAAGCGTGGG	155
Q-p110	TTCGGTCATTTCCTGGGTC	CGTGCTTACGGAGTATTGTG	190
Q-CypD	AAAATCAATCTACGGCAAC	ATGACTTTACCGAAGACCAC	174
Q-Relish (p50)	ATGGCGGTGGTGTCT	CGATTTCGCTAGGAGGT	169
Q-Cactus (iκB)	GTGCCCGAACCTGCTA	GAGGTGATACGGCGATG	157
Q-Dorsal (p65)	CATTCGGGACTGCTT	CCTCTTTGCGTGGTAA	119
